# Supplementary material for: Endothelial Nitric Oxide Synthase Is Present in Dendritic Spines of Neurons in Primary Cultures
Source: Front Cell Neurosci. 2017 Jul 4;11:180. doi: 10.3389/fncel.2017.00180 (PMC5495831; doi:10.3389/fncel.2017.00180)
Supplement: Supplementary file 4 [file Table_1.XLSX]

## Sheet: Hoja1
antibody	Company	Clonality	Origin	Dilution IF	Dilution WesternBlot
eNOS	BD Transduction	Monoclonal	Mouse	1/100	1/1000
P-eNOS	BD Transduction	Monoclonal	Mouse	1/100	1/1000
nNOS	BD Transduction	Monoclonal	Mouse		1/1000
eNOS	Abcam	Polyclonal	Rabbit	1/100
MAP2	Millipore	Polyclonal	Rabbit	1/1000
SHANK3	Magdeburg	Polyclonal	Rabbit	1/500
Sinaptophysin	Abcam	Polyclonal	Rabbit	1/750
Caveolin 1	Abcam	Polyclonal	Rabbit	1/1000
Thy1	Abcam	Monoclonal	Rabbit	1/1000
PSD95	BD Transduction	Monoclonal	Mouse	1/750
